# Supplementary material for: Transcriptome and Co-expression Network Analyses Reveal Differential Gene Expression and Pathways in Response to Severe Drought Stress in Peanut (Arachis hypogaea L.)
Source: Front Genet. 2021 Apr 30;12:672884. doi: 10.3389/fgene.2021.672884 (PMC8120245; doi:10.3389/fgene.2021.672884)
Supplement: Supplementary Table 2 — Detailed information on the obtained reads via RNA-Seq. [file Table_2.XLSX]

## Sheet: Sheet1
Table S2. Detailed information on the obtained reads via RNA-Seq.
Sample	RawDatas	CleanData(%)	Adapter(%)	LowQuality(%)	polyA(%)	N(%)
T1-1	49623666	49085854 (98.92%)	389150 (0.78%)	148652 (0.30%)	0 (0.00%)	10 (0.00%)
T1-2	49853758	49346702 (98.98%)	329198 (0.66%)	177850 (0.36%)	0 (0.00%)	8 (0.00%)
T1-3	49352522	48917616 (99.12%)	262452 (0.53%)	172448 (0.35%)	0 (0.00%)	6 (0.00%)
T2-1	56317022	55735714 (98.97%)	401156 (0.71%)	180138 (0.32%)	0 (0.00%)	14 (0.00%)
T2-2	49590384	49081712 (98.97%)	340076 (0.69%)	168586 (0.34%)	0 (0.00%)	10 (0.00%)
T2-3	52624966	52118654 (99.04%)	343358 (0.65%)	162934 (0.31%)	0 (0.00%)	20 (0.00%)
T3-1	51685750	51233530 (99.13%)	287202 (0.56%)	165004 (0.32%)	0 (0.00%)	14 (0.00%)
T3-2	45313896	44888676 (99.06%)	257958 (0.57%)	167252 (0.37%)	0 (0.00%)	10 (0.00%)
T3-3	46980156	46510706 (99.00%)	313108 (0.67%)	156324 (0.33%)	0 (0.00%)	18 (0.00%)
CK1-1	55659932	55180420 (99.14%)	323048 (0.58%)	156448 (0.28%)	0 (0.00%)	16 (0.00%)
CK1-2	48568168	48125834 (99.09%)	288180 (0.59%)	154142 (0.32%)	0 (0.00%)	12 (0.00%)
CK1-3	49989480	49525142 (99.07%)	317600 (0.64%)	146722 (0.29%)	0 (0.00%)	16 (0.00%)
CK2-1	41471304	41147494 (99.22%)	46060 (0.11%)	277740 (0.67%)	0 (0.00%)	10 (0.00%)
CK2-2	48987434	48548332 (99.10%)	332568 (0.68%)	106386 (0.22%)	0 (0.00%)	148 (0.00%)
CK2-3	67542538	66940884 (99.11%)	422500 (0.63%)	179144 (0.27%)	0 (0.00%)	10 (0.00%)
CK3-1	56041940	55551790 (99.13%)	319686 (0.57%)	170444 (0.30%)	0 (0.00%)	20 (0.00%)
CK3-2	61146128	60590492 (99.09%)	383416 (0.63%)	172198 (0.28%)	0 (0.00%)	22 (0.00%)
CK3-3	59614228	59101966 (99.14%)	365308 (0.61%)	146926 (0.25%)	0 (0.00%)	28 (0.00%)
Total	940363272	931631518 (99.07%)	5722024 (0.60%)	3009338 (0.33%)	0 (0.00%)	392 (0.00%)
