# Supplementary material for: Transcriptome and Co-expression Network Analyses Reveal Differential Gene Expression and Pathways in Response to Severe Drought Stress in Peanut (Arachis hypogaea L.)
Source: Front Genet. 2021 Apr 30;12:672884. doi: 10.3389/fgene.2021.672884 (PMC8120245; doi:10.3389/fgene.2021.672884)
Supplement: Supplementary Table 3 — DEGs of six vital metabolic pathways in the MM.darkred module. [file Table_3.XLSX]

## Sheet: Sheet1
Table S4. DEGs of six vital metabolic pathways in the MM.darkred module.
Gene ID	L422-CK1	L422-CK2	L422-CK3	L422-T1	L422-T2	L422-T3	symbol	Description	Pathway	Pathway ID
arahy.Tifrunner.gnm1.ann1.5AH4BP	93.673	65.337	44.943	566.307	723.453	662.943	GST3	Glutathione S-transferase family protein	Glutathione metabolism	ko00480
arahy.Tifrunner.gnm1.ann1.67E0CQ	81.613	60.84	77.23	394.81	843.483	1198.71	GSTF9	Glutathione S-transferase family protein	Glutathione metabolism	ko00480
arahy.Tifrunner.gnm1.ann1.80NE1D	10.727	4.513	5.177	49.193	41.13	41.803	GSTU17	Glutathione S-transferase family protein	Glutathione metabolism	ko00480
arahy.Tifrunner.gnm1.ann1.96WFPN	2.743	1.41	1.663	19.877	26.987	34.063	GSTT1	Glutathione S-transferase family protein	Glutathione metabolism	ko00480
arahy.Tifrunner.gnm1.ann1.AS50A0	4.83	4.793	6.047	47.297	84.907	97.207	GR1	glutathione reductase	Glutathione metabolism	ko00480
arahy.Tifrunner.gnm1.ann1.D51ZYB	5.79	3.087	3.937	63.773	61.07	57.313	IDH1	isocitrate dehydrogenase	Glutathione metabolism	ko00480
arahy.Tifrunner.gnm1.ann1.DF20BV	0.277	0.177	0.17	11.95	22.123	22.083	HSP26-A	Glutathione S-transferase family protein	Glutathione metabolism	ko00480
arahy.Tifrunner.gnm1.ann1.F8LB2J	18.59	15.393	21.983	78.65	191.233	262.193	GSTF9	Glutathione S-transferase family protein	Glutathione metabolism	ko00480
arahy.Tifrunner.gnm1.ann1.G3R5KE	0.687	0.147	0.4	49.187	162.097	224.62	HSP26-A	Glutathione S-transferase family protein	Glutathione metabolism	ko00480
arahy.Tifrunner.gnm1.ann1.GJEV7L	141.14	131.07	139.727	28.877	17.457	13.027	GSTU18	Glutathione S-transferase family protein	Glutathione metabolism	ko00480
arahy.Tifrunner.gnm1.ann1.H2G8AX	3.707	3.89	5.217	34.08	52.573	53.187	GR1	glutathione reductase	Glutathione metabolism	ko00480
arahy.Tifrunner.gnm1.ann1.J9K9L3	1.3	0.88	1.75	10.733	17.97	22.607	GSTU8	Glutathione S-transferase family protein	Glutathione metabolism	ko00480
arahy.Tifrunner.gnm1.ann1.JY7X0W	0.207	0.16	0.367	4.727	13.943	23.453	HSP26-A	Glutathione S-transferase family protein	Glutathione metabolism	ko00480
arahy.Tifrunner.gnm1.ann1.KJX9WG	116.503	55.117	44.633	482.917	378.763	277.32	GST3	Glutathione S-transferase family protein	Glutathione metabolism	ko00480
arahy.Tifrunner.gnm1.ann1.LQA0WQ	2.06	0.787	0.36	33.177	61.943	57.833	HSP26-A	Glutathione S-transferase family protein	Glutathione metabolism	ko00480
arahy.Tifrunner.gnm1.ann1.N6GMXU	0.283	0.013	0.193	15.8	51.803	76.8	HSP26-A	Glutathione S-transferase family protein	Glutathione metabolism	ko00480
arahy.Tifrunner.gnm1.ann1.NH9VWV	26.233	34.177	29.51	3.967	2.397	1.757	GSTF8	glutathione S-transferase F4	Glutathione metabolism	ko00480
arahy.Tifrunner.gnm1.ann1.PNQ8GJ	2.46	1.083	1.127	13.31	19.377	19.03	HSP26-A	Glutathione S-transferase family protein	Glutathione metabolism	ko00480
arahy.Tifrunner.gnm1.ann1.Q5RAF1	70.76	72.763	79.323	17.377	12.643	11.033	GSTU18	Glutathione S-transferase family protein	Glutathione metabolism	ko00480
arahy.Tifrunner.gnm1.ann1.QMC108	2.713	1.997	4.19	22.2	34.593	35.027	GSTU8	Glutathione S-transferase family protein	Glutathione metabolism	ko00480
arahy.Tifrunner.gnm1.ann1.V3KF4A	0.423	0.787	1.62	11.06	16.177	22.337	HSP26-A	Glutathione S-transferase family protein	Glutathione metabolism	ko00480
arahy.Tifrunner.gnm1.ann1.X3B6RM	40.433	12.71	9.01	172.19	159.657	102.763	GSTL3	Glutathione S-transferase family protein	Glutathione metabolism	ko00480
arahy.Tifrunner.gnm1.ann1.ZIBD16	9.29	4.653	6.8	83.62	81.85	76.947	IDH1	isocitrate dehydrogenase	Glutathione metabolism	ko00480
arahy.Tifrunner.gnm1.ann1.02IZMF	27.673	25.287	27.833	5.797	2.93	1.127	PIL15	transcription factor PIF3-like [Glycine max]	Plant hormone signal transduction	ko04075
arahy.Tifrunner.gnm1.ann1.46W8J9	3.487	3.32	3.243	26.81	36.423	27.447	SAPK3	Protein kinase superfamily protein	Plant hormone signal transduction	ko04075
arahy.Tifrunner.gnm1.ann1.52QCLV	1.267	2.527	1.803	25.85	44.38	61.05	PP2CA	Protein phosphatase 2C family protein	Plant hormone signal transduction	ko04075
arahy.Tifrunner.gnm1.ann1.5P5CS5	19.373	18.94	25.933	2.68	1.123	1.727	AUX22B	auxin response factor 11	Plant hormone signal transduction	ko04075
arahy.Tifrunner.gnm1.ann1.76C240	0.403	0.293	0.907	2.953	10.117	9.677	TIFY10A	jasmonate-zim-domain protein 1	Plant hormone signal transduction	ko04075
arahy.Tifrunner.gnm1.ann1.92FFKE	12.807	11.037	8.857	0.26	0.1	0.057	IAA29	indole-3-acetic acid inducible 29	Plant hormone signal transduction	ko04075
arahy.Tifrunner.gnm1.ann1.974NLB	15.123	17.527	19.15	1.773	0.377	0.143	LAX2	auxin transporter-like protein 2-like isoform X1 [Glycine max]	Plant hormone signal transduction	ko04075
arahy.Tifrunner.gnm1.ann1.987W5L	7.457	9.063	10.53	0.513	0.7	0.473	IAA29	indole-3-acetic acid inducible 29	Plant hormone signal transduction	ko04075
arahy.Tifrunner.gnm1.ann1.A1RKNK	0.14	0.07	0.1	1.7	3.997	9.423	ARG7	SAUR-like auxin-responsive protein family	Plant hormone signal transduction	ko04075
arahy.Tifrunner.gnm1.ann1.B2YEC9	8.767	10.713	10.933	1.187	0.457	0.107	LAX2	auxin transporter-like protein 2-like isoform X1 [Glycine max]	Plant hormone signal transduction	ko04075
arahy.Tifrunner.gnm1.ann1.BH211Y	0.46	0.397	1.02	3.64	13.787	16.597	TIFY10A	jasmonate-zim-domain protein 1	Plant hormone signal transduction	ko04075
arahy.Tifrunner.gnm1.ann1.BLVJ4U	44.767	24.807	47.053	5.037	3.5	4.69	XTH23	xyloglucan endotransglucosylase/hydrolase 24	Plant hormone signal transduction	ko04075
arahy.Tifrunner.gnm1.ann1.CD5B6Y	0.813	1.743	0.863	23.963	36.677	52.537	PP2CA	Protein phosphatase 2C family protein	Plant hormone signal transduction	ko04075
arahy.Tifrunner.gnm1.ann1.DQCW8K	2.467	1.417	2.6	23.607	35.357	25.623	TIFY10B	jasmonate-zim-domain protein 1	Plant hormone signal transduction	ko04075
arahy.Tifrunner.gnm1.ann1.FKJ1CZ	1.63	1.35	1.467	11.053	12.627	12.483	SAPK3	Protein kinase superfamily protein	Plant hormone signal transduction	ko04075
arahy.Tifrunner.gnm1.ann1.R4CPVK	3.757	5.383	3.183	24.57	36.99	51.16	PP2C06	Protein phosphatase 2C family protein	Plant hormone signal transduction	ko04075
arahy.Tifrunner.gnm1.ann1.VW0TTK	17.953	16.337	21.62	2.767	1.137	1.363	AUX22B	auxin response factor 11	Plant hormone signal transduction	ko04075
arahy.Tifrunner.gnm1.ann1.WH4ILY	1.497	2.083	1.32	9.07	12.627	18.91	PP2C06	Protein phosphatase 2C family protein	Plant hormone signal transduction	ko04075
arahy.Tifrunner.gnm1.ann1.333C3Q	28.333	38.33	35.073	5.377	0.93	0.667	CCOAOMT1	caffeoyl-CoA 3-O-methyltransferase	Flavonoid biosynthesis	ko00941
arahy.Tifrunner.gnm1.ann1.JB63H4	8.103	10.55	10.31	1.29	0.703	0.337	CCOAOMT1	caffeoyl-CoA 3-O-methyltransferase	Flavonoid biosynthesis	ko00941
arahy.Tifrunner.gnm1.ann1.0HE1Z7	33.327	17.2	14.293	2297.61	4226.51	4582.59	CHIT1B	Chitinase family protein	MAPK signaling pathway - plant	ko04016
arahy.Tifrunner.gnm1.ann1.46W8J9	3.487	3.32	3.243	26.81	36.423	27.447	SAPK3	Protein kinase superfamily protein	MAPK signaling pathway - plant	ko04016
arahy.Tifrunner.gnm1.ann1.52QCLV	1.267	2.527	1.803	25.85	44.38	61.05	PP2CA	Protein phosphatase 2C family protein	MAPK signaling pathway - plant	ko04016
arahy.Tifrunner.gnm1.ann1.CD5B6Y	0.813	1.743	0.863	23.963	36.677	52.537	PP2CA	Protein phosphatase 2C family protein	MAPK signaling pathway - plant	ko04016
arahy.Tifrunner.gnm1.ann1.FKJ1CZ	1.63	1.35	1.467	11.053	12.627	12.483	SAPK3	Protein kinase superfamily protein	MAPK signaling pathway - plant	ko04016
arahy.Tifrunner.gnm1.ann1.R4CPVK	3.757	5.383	3.183	24.57	36.99	51.16	PP2C06	Protein phosphatase 2C family protein	MAPK signaling pathway - plant	ko04016
arahy.Tifrunner.gnm1.ann1.WH4ILY	1.497	2.083	1.32	9.07	12.627	18.91	PP2C06	Protein phosphatase 2C family protein	MAPK signaling pathway - plant	ko04016
arahy.Tifrunner.gnm1.ann1.0Q5BJB	23.007	28.34	29.407	1.83	0.773	1.067	INV*DC4	beta-fructofuranosidase 5	Starch and sucrose metabolism	ko00500
arahy.Tifrunner.gnm1.ann1.CK7SVG	13.383	15.447	17.12	3.28	2.9	4.277	TPPA	trehalose-6-phosphate phosphatase	Starch and sucrose metabolism	ko00500
arahy.Tifrunner.gnm1.ann1.G9Z134	8.917	6.407	5.413	44.383	42.39	30.737	BGLU11	beta glucosidase 11	Starch and sucrose metabolism	ko00500
arahy.Tifrunner.gnm1.ann1.MS236J	20.877	27.557	28.867	3.58	2.233	1.847	INV*DC4	beta-fructofuranosidase 5	Starch and sucrose metabolism	ko00500
arahy.Tifrunner.gnm1.ann1.PX7TTT	18.973	11.927	7.333	111.103	93.01	60.433	BACOVA_02659	lysosomal beta glucosidase-like isoform X1 [Glycine max]	Starch and sucrose metabolism	ko00500
arahy.Tifrunner.gnm1.ann1.R34KW1	0.357	0.197	0.16	8.367	14.503	11.413	BGLU24	beta glucosidase 13	Starch and sucrose metabolism	ko00500
arahy.Tifrunner.gnm1.ann1.333C3Q	28.3333	38.33	35.0733	5.37667	0.93	0.666667	CCOAOMT1	caffeoyl-CoA 3-O-methyltransferase	Phenylpropanoid biosynthesis	ko00940
arahy.Tifrunner.gnm1.ann1.G9Z134	8.91667	6.40667	5.41333	44.3833	42.39	30.7367	BGLU11	beta glucosidase 11	Phenylpropanoid biosynthesis	ko00940
arahy.Tifrunner.gnm1.ann1.JB63H4	8.10333	10.55	10.31	1.29	0.703333	0.336667	CCOAOMT1	caffeoyl-CoA 3-O-methyltransferase	Phenylpropanoid biosynthesis	ko00940
arahy.Tifrunner.gnm1.ann1.NW7YUK	5.58667	1.80667	2.8	43.95	59.2	67.4333	CAD	cinnamyl alcohol dehydrogenase 6	Phenylpropanoid biosynthesis	ko00940
arahy.Tifrunner.gnm1.ann1.NXIZ0N	2.34667	2.11333	2.71667	15.57	18.4533	25.91	PER52	Peroxidase superfamily protein	Phenylpropanoid biosynthesis	ko00940
arahy.Tifrunner.gnm1.ann1.PX7TTT	18.9733	11.9267	7.33333	111.103	93.01	60.4333	BACOVA_02659	lysosomal beta glucosidase-like isoform X1 [Glycine max]	Phenylpropanoid biosynthesis	ko00940
arahy.Tifrunner.gnm1.ann1.R34KW1	0.356667	0.196667	0.16	8.36667	14.5033	11.4133	BGLU24	beta glucosidase 13	Phenylpropanoid biosynthesis	ko00940
arahy.Tifrunner.gnm1.ann1.RFF6WQ	1.97	2.14667	1.51667	13.8	12.35	15.2067	pod	peroxidase 2	Phenylpropanoid biosynthesis	ko00940
arahy.Tifrunner.gnm1.ann1.VSM3NT	13.2167	10.12	19.4967	2.37333	1.05333	0.41	PNC1	Peroxidase superfamily protein	Phenylpropanoid biosynthesis	ko00940
