# Supplementary material for: Transcriptome and Co-expression Network Analyses Reveal Differential Gene Expression and Pathways in Response to Severe Drought Stress in Peanut (Arachis hypogaea L.)
Source: Front Genet. 2021 Apr 30;12:672884. doi: 10.3389/fgene.2021.672884 (PMC8120245; doi:10.3389/fgene.2021.672884)
Supplement: Supplementary Table 4 — Differentially expressed TFs in the MM.darkred module and differentially expressed WRKY TFs in previous study. [file Table_4.XLSX]

## Sheet: Sheet1
Table S5. Differentially expressed TFs in the MM.darkred module
GeneID	L422-CK1_mean	L422-T1_mean	log2(fc)	PValue	FDR	L422-CK2_mean	L422-T2_mean	log2(fc)	PValue	FDR	L422-CK3_mean	L422-T3_mean	log2(fc)	PValue	FDR	Symbol	KEGG_A_class	KEGG_B_class	Pathway	K_ID	GO Component	GO Function	GO Process	Connectivity
arahy.Tifrunner.gnm1.ann1.U157SK	8.74	23.39	1.42019	2.4401e-13	2.8127e-12	6.38	26.9767	2.08008	5.67037e-21	5.7772e-20	7.67333	26.31	1.77769	2.44823e-22	2.3885e-21	GBF4	Environmental Information Processing	Signal transduction	ko04075//Plant hormone signal transduction	K14432	-	GO:0003700//transcription factor activity, sequence-specific DNA binding;GO:0043565//sequence-specific DNA binding	-	8072.01
arahy.Tifrunner.gnm1.ann1.72Q128	2.59	31.4033	3.59989	7.48789e-62	8.16067e-60	1.64667	41.5	4.65549	1.35359e-71	5.45154e-70	1.78333	46.97	4.71909	5.57641e-110	4.1565e-108	NAC029	-	-	-	-	-	GO:0003677//DNA binding	-	8001.18
arahy.Tifrunner.gnm1.ann1.V20ZHW	3.01667	22.93	2.92621	3.91833e-41	1.95583e-39	2.72333	30.6567	3.49276	7.5052e-88	4.17255e-86	5.78	34.95	2.59615	1.98508e-61	6.08189e-60	NTL9	-	-	-	-	-	GO:0003677//DNA binding	-	7918.77
arahy.Tifrunner.gnm1.ann1.TS407L	7.51333	16.5967	1.14337	7.43247e-08	5.17814e-07	5.3	21.87	2.04489	2.54549e-30	3.71395e-29	3.52333	23.76	2.75352	6.73739e-62	2.08409e-60	BHLH130	-	-	-	-	-	GO:0046983//protein dimerization activity	-	7885.45
arahy.Tifrunner.gnm1.ann1.PLVV0P	0.383333	6.89	4.16783	8.95265e-24	2.04277e-22	0.09	10.7467	6.89975	5.71165e-08	2.55751e-07	0.0666667	10.9467	7.35931	1.45831e-24	1.5647e-23	WOX5	-	-	-	-	-	GO:0003677//DNA binding;GO:0003700//transcription factor activity, sequence-specific DNA binding;GO:0043565//sequence-specific DNA binding	-	7811.8
arahy.Tifrunner.gnm1.ann1.TBD9DX	3.17667	15.14	2.25278	1.14771e-22	2.45599e-21	2.86333	19.3167	2.75408	2.78775e-40	5.49229e-39	3.62333	22.6467	2.64391	4.94811e-47	1.07908e-45	GT-2	-	-	-	-	-	GO:0003677//DNA binding;GO:0003682//chromatin binding	-	7702.89
arahy.Tifrunner.gnm1.ann1.U1N8T2	29.4267	13.6933	-1.10365	1.31451e-13	1.55109e-12	32.4933	7.87333	-2.0451	6.3023e-52	1.66957e-50	36.9567	5.36667	-2.78374	1.61875e-64	5.30682e-63	ATHB-6	-	-	-	-	GO:0005634//nucleus	GO:0000976//transcription regulatory region sequence-specific DNA binding;GO:0003677//DNA binding;GO:0003700//transcription factor activity, sequence-specific DNA binding;GO:0043565//sequence-specific DNA binding	-	7673.28
arahy.Tifrunner.gnm1.ann1.K6AK80	1.91333	9.23	2.27024	4.00409e-08	2.88334e-07	1.84667	12.48	2.75662	6.10729e-10	3.26734e-09	1.99667	14	2.80976	3.15861e-15	2.17241e-14	UNE12	-	-	-	-	-	GO:0046983//protein dimerization activity	-	7664.81
arahy.Tifrunner.gnm1.ann1.D15G2D	0.43	7.79333	4.17983	1.11597e-52	8.73762e-51	0.256667	9.01333	5.13409	2.77157e-63	9.43241e-62	0.403333	9.04667	4.48734	5.34985e-62	1.6606e-60	WRKY71	-	-	-	-	-	GO:0003700//transcription factor activity, sequence-specific DNA binding;GO:0043565//sequence-specific DNA binding	-	7657.9
arahy.Tifrunner.gnm1.ann1.EIIH6H	9.56333	4.01	-1.25391	9.19423e-23	1.9792e-21	8.89	1.46333	-2.60292	2.28848e-53	6.30133e-52	10.3033	0.656667	-3.97181	8.7598e-83	4.07998e-81	ARF8	-	-	-	-	GO:0005634//nucleus	GO:0003677//DNA binding;GO:0046983//protein dimerization activity	GO:0009725//response to hormone	7649.15
arahy.Tifrunner.gnm1.ann1.1UE66A	2.93667	28.9367	3.30065	3.6739e-77	6.42577e-75	3.17667	42.6167	3.74583	4.88426e-101	3.31932e-99	6.27	51.4567	3.03682	9.70391e-87	4.84613e-85	NTL9	-	-	-	-	-	GO:0003677//DNA binding	-	7635.14
arahy.Tifrunner.gnm1.ann1.NB8KRW	1.56	81.4433	5.70618	6.05983e-142	4.77911e-139	3.44333	96.0967	4.80261	2.99258e-183	6.47374e-181	1.81667	132.963	6.19359	6.00213e-174	9.70402e-172	NAC072	-	-	-	-	-	GO:0003677//DNA binding	-	7605.52
arahy.Tifrunner.gnm1.ann1.ZPNH9W	58.0667	3.87667	-3.90482	8.62328e-80	1.61924e-77	80.7167	1	-6.33479	2.36862e-268	1.3987e-265	73.1267	0.923333	-6.3074	6.57139e-179	1.14038e-176	BHLH72	-	-	-	-	-	GO:0046983//protein dimerization activity	-	7590.25
arahy.Tifrunner.gnm1.ann1.LXJ7K2	24.92	91.91	1.88292	4.65644e-18	7.46682e-17	27.9	103.893	1.89677	4.77651e-33	7.55973e-32	24.58	118.547	2.2699	2.27011e-47	4.99913e-46	ATHB-7	-	-	-	-	GO:0005634//nucleus	GO:0000976//transcription regulatory region sequence-specific DNA binding;GO:0003677//DNA binding;GO:0003700//transcription factor activity, sequence-specific DNA binding;GO:0043565//sequence-specific DNA binding	-	7583.17
arahy.Tifrunner.gnm1.ann1.KVXN1E	153.803	32.3533	-2.2491	9.44795e-75	1.54065e-72	189.163	28.4833	-2.73144	4.50321e-211	1.35711e-208	211.997	26.6767	-2.99039	1.69857e-119	1.43773e-117	HPR-A	Metabolism;Metabolism;Metabolism;Metabolism;Metabolism	Global and overview maps;Global and overview maps;Global and overview maps;Carbohydrate metabolism;Amino acid metabolism	ko01100//Metabolic pathways;ko01110//Biosynthesis of secondary metabolites;ko01200//Carbon metabolism;ko00630//Glyoxylate and dicarboxylate metabolism;ko00260//Glycine, serine and threonine metabolism	K15893;K15893;K15893;K15893;K15893	-	GO:0003677//DNA binding;GO:0048037//cofactor binding;GO:0051287//NAD binding	GO:0008152//metabolic process;GO:0055114//oxidation-reduction process	7554.75
arahy.Tifrunner.gnm1.ann1.7QL5S6	11.6367	4.48333	-1.37603	1.22225e-21	2.46932e-20	14.08	1.69333	-3.05571	5.16839e-59	1.61899e-57	13.38	1.24333	-3.42779	1.34947e-47	2.98637e-46	TCP3	-	-	-	-	-	-	-	7533.14
arahy.Tifrunner.gnm1.ann1.DVQ9X5	0.31	10.9133	5.13768	1.1176e-70	1.6052e-68	0.426667	11.01	4.68956	5.63223e-64	1.94559e-62	0.403333	13.2233	5.03497	1.33974e-96	8.14831e-95	WRKY28	-	-	-	-	-	GO:0003700//transcription factor activity, sequence-specific DNA binding;GO:0043565//sequence-specific DNA binding	-	7528.39
arahy.Tifrunner.gnm1.ann1.PPQG6E	28.42	1.05333	-4.75387	3.64613e-96	1.03867e-93	31.9333	0.286667	-6.79955	7.6939e-113	6.44077e-111	30.6833	0.23	-7.05968	1.26772e-82	5.89843e-81	BHLH72	-	-	-	-	-	GO:0046983//protein dimerization activity	-	7495.54
arahy.Tifrunner.gnm1.ann1.DP35X1	9.48333	3.73667	-1.34364	1.52127e-14	1.92156e-13	10.08	1.74333	-2.53158	5.04059e-39	9.6227e-38	11.1267	1.07667	-3.36938	3.63882e-62	1.13419e-60	MYB94	Organismal Systems	Environmental adaptation	ko04626//Plant-pathogen interaction	K09422	-	GO:0003677//DNA binding;GO:0003682//chromatin binding	-	7464.06
arahy.Tifrunner.gnm1.ann1.MSPK9F	16.4767	6.31667	-1.38319	9.78332e-30	2.96964e-28	20.36	4.09333	-2.31439	1.02069e-81	5.07421e-80	22.15	3.98	-2.47647	2.44214e-68	8.69765e-67	Os12g0405100	-	-	-	-	-	GO:0046872//metal ion binding	-	7458.55
arahy.Tifrunner.gnm1.ann1.EBSD6D	5.05	34.2433	2.76147	4.25742e-52	3.26272e-50	6.73667	39.1867	2.54026	7.93891e-52	2.09489e-50	7.97	38.2633	2.26331	5.14526e-36	8.09446e-35	HAT22	-	-	-	-	GO:0005634//nucleus	GO:0003677//DNA binding;GO:0003700//transcription factor activity, sequence-specific DNA binding;GO:0043565//sequence-specific DNA binding	-	7443.65
arahy.Tifrunner.gnm1.ann1.3S471Z	4.23	18.7833	2.15072	4.47203e-25	1.09222e-23	3.49	30.7133	3.13757	5.43696e-76	2.40713e-74	5.08333	29.37	2.5305	1.85541e-42	3.56077e-41	UNE12	-	-	-	-	-	GO:0046983//protein dimerization activity	-	7435.94
arahy.Tifrunner.gnm1.ann1.QV2KCV	18.69	9.99	-0.90371	5.74328e-17	8.5579e-16	19.35	5.10667	-1.92188	3.55829e-31	5.31771e-30	21.17	2.49	-3.0878	4.14536e-74	1.64883e-72	IDD5	-	-	-	-	-	GO:0003676//nucleic acid binding;GO:0046872//metal ion binding	-	7412.02
arahy.Tifrunner.gnm1.ann1.JB9PK4	5.09667	23.7333	2.21929	1.77946e-27	4.89757e-26	1.67	28.3133	4.08356	8.04005e-13	5.33537e-12	2.04667	24.3833	3.57455	9.01888e-58	2.54785e-56	NAC021	-	-	-	-	-	GO:0003677//DNA binding	-	7409.59
arahy.Tifrunner.gnm1.ann1.12HUMH	2.58	8.15	1.65943	3.93607e-08	2.83748e-07	1.29333	9.60667	2.89294	2.43081e-20	2.40429e-19	1.68333	8.21	2.28606	1.82799e-12	1.05632e-11	NAC087	-	-	-	-	-	GO:0003677//DNA binding	-	7406.19
arahy.Tifrunner.gnm1.ann1.96XQBG	0.433333	5.95333	3.78015	6.99453e-31	2.28116e-29	0.38	8.52	4.48678	4.4976e-47	1.0454e-45	0.503333	11.7767	4.54827	1.18097e-66	4.07993e-65	WRKY48	-	-	-	-	-	GO:0003700//transcription factor activity, sequence-specific DNA binding;GO:0043565//sequence-specific DNA binding	-	7399.5
arahy.Tifrunner.gnm1.ann1.NX7S1R	9.70333	46.9033	2.27314	1.10477e-36	4.56819e-35	11.5633	58.69	2.34356	2.0154e-35	3.44693e-34	13.31	53.9567	2.01929	2.34708e-38	3.9392e-37	HAT22	-	-	-	-	GO:0005634//nucleus	GO:0003677//DNA binding;GO:0003700//transcription factor activity, sequence-specific DNA binding;GO:0043565//sequence-specific DNA binding	-	7371.52
arahy.Tifrunner.gnm1.ann1.23B9T9	2.54333	13.55	2.4135	5.1902e-33	1.84382e-31	2.69	18.7133	2.79839	4.24103e-50	1.06508e-48	3.21	24.0267	2.90399	4.05921e-35	6.22256e-34	GT-2	-	-	-	-	-	GO:0003677//DNA binding;GO:0003682//chromatin binding	-	7370.8
arahy.Tifrunner.gnm1.ann1.ZM4C11	2.68	7.32667	1.45092	1.13652e-08	8.72373e-08	1.96667	10.3633	2.39766	1.01312e-20	1.01914e-19	2.62	12.8767	2.29712	5.57583e-32	7.74927e-31	RR23	Environmental Information Processing	Signal transduction	ko04075//Plant hormone signal transduction	K14491	-	GO:0000156//phosphorelay response regulator activity;GO:0003677//DNA binding;GO:0003682//chromatin binding	GO:0000160//phosphorelay signal transduction system	7340.84
arahy.Tifrunner.gnm1.ann1.2UA6GC	33.4233	7.64333	-2.12858	4.07036e-52	3.12488e-50	43.4667	7.52333	-2.53047	1.16806e-110	9.43475e-109	46.0433	9.19333	-2.32433	2.06863e-83	9.75619e-82	KUA1	-	-	-	-	-	GO:0003676//nucleic acid binding;GO:0003677//DNA binding;GO:0003682//chromatin binding;GO:0008270//zinc ion binding	-	7332.39
arahy.Tifrunner.gnm1.ann1.GMWG2V	159.877	42.1167	-1.9245	4.21611e-33	1.50393e-31	172.907	32.2667	-2.42188	3.47491e-110	2.77093e-108	170.323	17.45	-3.28698	1.49811e-198	3.40071e-196	COL5	-	-	-	-	GO:0005622//intracellular	GO:0005515//protein binding;GO:0008270//zinc ion binding	-	7320.55
arahy.Tifrunner.gnm1.ann1.71EHKP	402.073	82.0633	-2.29265	2.69201e-86	6.31182e-84	481.81	78.2767	-2.62181	4.22516e-174	8.20582e-172	547.797	73.8867	-2.89025	5.66511e-108	4.12013e-106	Os03g0619800	-	-	-	-	-	GO:0003677//DNA binding	-	7312.81
arahy.Tifrunner.gnm1.ann1.R6IGW9	2.94333	10.3233	1.81039	5.5256e-10	4.81282e-09	2.33333	17.6033	2.91538	3.93126e-33	6.24458e-32	2.3	21.2067	3.20481	2.21191e-46	4.73862e-45	CPRF1	-	-	-	-	GO:0005634//nucleus	GO:0003677//DNA binding;GO:0003700//transcription factor activity, sequence-specific DNA binding;GO:0043565//sequence-specific DNA binding	-	7266.12
arahy.Tifrunner.gnm1.ann1.T0E7SC	8.71	4.12333	-1.07886	1.44056e-15	1.95268e-14	9.46333	1.02333	-3.20907	7.39961e-44	1.59994e-42	10.3567	0.703333	-3.88021	3.5839e-64	1.1698e-62	PCF5	-	-	-	-	-	-	-	7250
arahy.Tifrunner.gnm1.ann1.3N6K0N	4.63333	28.7933	2.63561	6.51685e-29	1.92558e-27	2.89333	40.5933	3.81044	5.19498e-43	1.10092e-41	3.18	46.0167	3.85506	3.40024e-39	5.87344e-38	NAC029	-	-	-	-	-	GO:0003677//DNA binding	-	7222.83
arahy.Tifrunner.gnm1.ann1.QP34EV	54.8533	2.83	-4.27671	3.39074e-133	2.19517e-130	72.75	1.28667	-5.82124	6.27518e-154	8.65714e-152	73.4167	0.866667	-6.40449	3.37778e-195	7.33419e-193	COL16	-	-	-	-	GO:0005622//intracellular	GO:0005515//protein binding;GO:0008270//zinc ion binding	-	7215.07
arahy.Tifrunner.gnm1.ann1.V88TU5	5.54	25.1933	2.18508	4.65566e-24	1.07818e-22	3.24667	24.2067	2.89837	2.58211e-30	3.76612e-29	3.17	23.13	2.86721	6.62055e-38	1.09885e-36	NAC021	-	-	-	-	-	GO:0003677//DNA binding	-	7213.11
arahy.Tifrunner.gnm1.ann1.CS824N	1.92667	6.64667	1.78652	4.86366e-08	3.46585e-07	1.25333	9.84333	2.97338	2.18647e-23	2.46248e-22	1.14667	12.7667	3.47686	2.42644e-39	4.21727e-38	CPRF1	-	-	-	-	GO:0005634//nucleus	GO:0003677//DNA binding;GO:0003700//transcription factor activity, sequence-specific DNA binding;GO:0043565//sequence-specific DNA binding	-	7205.19
arahy.Tifrunner.gnm1.ann1.WEMF8J	14.19	6.19667	-1.19531	4.92782e-26	1.2708e-24	13.2267	2.13	-2.63452	4.38758e-68	1.64999e-66	16.85	1.22	-3.7878	4.18688e-126	3.80169e-124	ARF8	-	-	-	-	GO:0005634//nucleus	GO:0003677//DNA binding;GO:0046983//protein dimerization activity	GO:0009725//response to hormone	7172.24
arahy.Tifrunner.gnm1.ann1.FTRM9I	0.0666667	8.71667	7.03067	3.55823e-35	1.39047e-33	0.1	9.53667	6.57541	6.6983e-46	1.51817e-44	0.05	15.4267	8.26928	4.69189e-45	9.66904e-44	HSF30	-	-	-	-	GO:0005634//nucleus	GO:0003700//transcription factor activity, sequence-specific DNA binding;GO:0043565//sequence-specific DNA binding	GO:0009408//response to heat	7037.42
arahy.Tifrunner.gnm1.ann1.6J3MKV	120.437	40.9733	-1.55552	7.0099e-25	1.69394e-23	123.573	29.1767	-2.08248	5.47737e-79	2.59037e-77	120.337	11.5267	-3.38403	7.14668e-120	6.10674e-118	COL5	-	-	-	-	GO:0005622//intracellular	GO:0005515//protein binding;GO:0008270//zinc ion binding	-	7029.89
arahy.Tifrunner.gnm1.ann1.4I27IK	60.4333	19.8567	-1.60572	1.1486e-49	7.97149e-48	85.5867	12.74	-2.74802	1.85074e-135	2.14518e-133	90.2633	14.2667	-2.66149	1.09683e-98	6.94341e-97	PIF4	Environmental Information Processing	Signal transduction	ko04075//Plant hormone signal transduction	K16189	-	GO:0046983//protein dimerization activity	-	7022.29
arahy.Tifrunner.gnm1.ann1.240NKR	15.8033	7.94	-0.993018	2.78171e-14	3.45136e-13	15.9033	4.48	-1.82776	5.06827e-34	8.31044e-33	16.7667	1.80333	-3.21686	2.70771e-75	1.10436e-73	HOX23	-	-	-	-	GO:0005634//nucleus	GO:0000976//transcription regulatory region sequence-specific DNA binding;GO:0003677//DNA binding;GO:0003700//transcription factor activity, sequence-specific DNA binding;GO:0043565//sequence-specific DNA binding	-	7001.56
arahy.Tifrunner.gnm1.ann1.6EBR5V	1.69333	9.40667	2.47382	8.47847e-17	1.24665e-15	0.64	14.5567	4.50746	5.23863e-11	3.05876e-10	0.35	13.57	5.27692	9.26576e-45	1.89472e-43	ATHB-12	-	-	-	-	GO:0005634//nucleus	GO:0000976//transcription regulatory region sequence-specific DNA binding;GO:0003677//DNA binding;GO:0003700//transcription factor activity, sequence-specific DNA binding;GO:0043565//sequence-specific DNA binding	-	7000.46
arahy.Tifrunner.gnm1.ann1.46VCLG	3.16667	8.36333	1.40111	0.000168803	0.000724448	2.59	9.58	1.88707	1.44098e-10	8.14065e-10	2.66	11.5067	2.11297	4.11e-15	2.8087e-14	DPB	-	-	-	-	GO:0005667//transcription factor complex	GO:0003700//transcription factor activity, sequence-specific DNA binding	GO:0007049//cell cycle	6990.17
arahy.Tifrunner.gnm1.ann1.JQ68ST	4.14333	15.9233	1.94228	9.08652e-16	1.25242e-14	3.81	14.53	1.93117	1.62225e-20	1.61847e-19	4.48	18.8967	2.07656	5.13129e-23	5.15607e-22	At1g04990	-	-	-	-	-	GO:0046872//metal ion binding	-	6980.45
arahy.Tifrunner.gnm1.ann1.WEZ503	100.077	5.40333	-4.21111	4.58218e-114	1.94859e-111	140.807	1.33333	-6.72253	6.19152e-249	3.03997e-246	144.717	1.12	-7.01359	9.76522e-291	5.04492e-288	COL16	-	-	-	-	GO:0005622//intracellular	GO:0005515//protein binding;GO:0008270//zinc ion binding	-	6954.59
arahy.Tifrunner.gnm1.ann1.U5VJX8	5.12333	14.9	1.54016	2.68301e-10	2.40849e-09	2.64333	16.2733	2.62208	1.1728e-43	2.52458e-42	1.79	14.2133	2.98921	5.01854e-48	1.12221e-46	Os07g0563300	-	-	-	-	-	GO:0003677//DNA binding;GO:0008270//zinc ion binding	-	6933.99
arahy.Tifrunner.gnm1.ann1.8E68ZN	2.46	13.0033	2.40215	1.16005e-15	1.58234e-14	1.28333	16.62	3.69495	6.39394e-32	9.75567e-31	2.39	15.8533	2.7297	5.89243e-22	5.64934e-21	NAC087	-	-	-	-	-	GO:0003677//DNA binding	-	6904.74
arahy.Tifrunner.gnm1.ann1.F2D5GR	0.573333	12.28	4.42079	6.62794e-25	1.60521e-23	0.256667	17.1867	6.06525	5.82291e-40	1.13797e-38	1.43333	18.1067	3.65907	0.000473884	0.00122002	ERF110	-	-	-	-	-	GO:0003677//DNA binding;GO:0003700//transcription factor activity, sequence-specific DNA binding	-	6890.45
arahy.Tifrunner.gnm1.ann1.G5ZZFA	2.8	9.29333	1.73077	4.39832e-07	2.79697e-06	2.77667	11.31	2.02617	8.3609e-10	4.42961e-09	2.40333	10.6033	2.14141	4.52679e-13	2.71934e-12	GBF4	Environmental Information Processing	Signal transduction	ko04075//Plant hormone signal transduction	K14432	-	GO:0003700//transcription factor activity, sequence-specific DNA binding;GO:0043565//sequence-specific DNA binding	-	6882.81
arahy.Tifrunner.gnm1.ann1.L85IH5	25.35	7.54333	-1.74871	1.14658e-36	4.73658e-35	34.8333	8.61	-2.01638	1.00956e-84	5.33441e-83	37.9433	8.86	-2.09847	4.72949e-70	1.74239e-68	KUA1	-	-	-	-	-	GO:0003676//nucleic acid binding;GO:0003677//DNA binding;GO:0003682//chromatin binding;GO:0008270//zinc ion binding	-	6869.45
arahy.Tifrunner.gnm1.ann1.Q5BT9L	2.52667	7.92333	1.64887	5.11641e-11	4.94936e-10	3.01333	12.7667	2.08295	1.51862e-18	1.38482e-17	3.50667	12.9733	1.88738	1.30086e-17	1.02022e-16	HSFA5	-	-	-	-	GO:0005634//nucleus	GO:0003700//transcription factor activity, sequence-specific DNA binding;GO:0043565//sequence-specific DNA binding	GO:0009408//response to heat	6845.7
arahy.Tifrunner.gnm1.ann1.F2RES5	22.3	1.24333	-4.16476	6.49741e-19	1.10696e-17	20.3	0.13	-7.28682	2.73059e-72	1.12039e-70	26.1033	0.16	-7.35002	2.8363e-82	1.31288e-80	UNE10	-	-	-	-	-	GO:0046983//protein dimerization activity	-	6825.7
arahy.Tifrunner.gnm1.ann1.T7BWXM	0.89	5.54	2.63801	3.56875e-19	6.20184e-18	1.01333	9.72333	3.26234	9.84508e-38	1.7918e-36	1.33333	12.6967	3.25134	2.17818e-40	3.90353e-39	--	-	-	-	-	-	GO:0003677//DNA binding;GO:0003682//chromatin binding;GO:0005515//protein binding	-	6792.01
arahy.Tifrunner.gnm1.ann1.K29MSX	92.2233	35.39	-1.38179	9.09819e-55	7.83022e-53	134.477	23.8067	-2.49792	1.0064e-176	2.00811e-174	143.88	26.6933	-2.43031	9.73579e-90	5.1724e-88	PIF4	Environmental Information Processing	Signal transduction	ko04075//Plant hormone signal transduction	K16189	-	GO:0046983//protein dimerization activity	-	6791.84
arahy.Tifrunner.gnm1.ann1.W0QIY9	1.84	11.19	2.60443	1.197e-24	2.86383e-23	1.46333	17.09	3.54582	2.16205e-37	3.90402e-36	1.87333	13.97	2.89865	4.33974e-30	5.64393e-29	BHLH30	-	-	-	-	-	GO:0016597//amino acid binding;GO:0046983//protein dimerization activity	GO:0008152//metabolic process	6789.91
arahy.Tifrunner.gnm1.ann1.45QRAS	3.78667	11.1167	1.55372	4.91372e-09	3.89791e-08	2.07333	12.4933	2.59113	1.73053e-30	2.53251e-29	1.87333	10.4233	2.47614	3.44533e-29	4.34738e-28	Os07g0563300	-	-	-	-	-	GO:0003677//DNA binding;GO:0008270//zinc ion binding	-	6779.62
arahy.Tifrunner.gnm1.ann1.WX7AU9	8.95667	38.51	2.1042	4.60878e-34	1.71303e-32	13.8	42.9733	1.63877	4.45055e-18	3.96332e-17	16.35	61.3733	1.90832	2.21232e-22	2.16398e-21	CDF3	-	-	-	-	-	GO:0003677//DNA binding	-	6698.75
arahy.Tifrunner.gnm1.ann1.GQZA4M	11.1067	32.2867	1.53951	1.57498e-11	1.58875e-10	4.77667	30.4633	2.673	1.30751e-34	2.17741e-33	5.94333	26.4233	2.15247	5.64389e-21	5.18541e-20	WRKY23	-	-	-	-	-	GO:0003700//transcription factor activity, sequence-specific DNA binding;GO:0043565//sequence-specific DNA binding	-	6686.46
arahy.Tifrunner.gnm1.ann1.N6Y25N	2.75333	11.5233	2.06531	1.64733e-13	1.92807e-12	2.93	14.6833	2.32521	4.82939e-27	6.28267e-26	3.03	11.43	1.91544	8.09917e-17	6.09452e-16	BHLH66	-	-	-	-	-	GO:0046983//protein dimerization activity	-	6652.35
arahy.Tifrunner.gnm1.ann1.QZZL54	1.72333	81.9667	5.57176	3.33123e-105	1.22454e-102	3.18	111.52	5.13213	6.74033e-204	1.81814e-201	2.82	179.413	5.99145	9.4705e-200	2.2055e-197	NAC072	-	-	-	-	-	GO:0003677//DNA binding	-	6597.27
arahy.Tifrunner.gnm1.ann1.1E6H8M	13.3833	4.49667	-1.57351	3.63715e-16	5.13391e-15	12.61	1.66	-2.92531	3.18895e-42	6.62945e-41	12.3633	0.55	-4.49049	4.81452e-50	1.13652e-48	HOX23	-	-	-	-	GO:0005634//nucleus	GO:0000976//transcription regulatory region sequence-specific DNA binding;GO:0003677//DNA binding;GO:0003700//transcription factor activity, sequence-specific DNA binding;GO:0043565//sequence-specific DNA binding	-	6592.88
arahy.Tifrunner.gnm1.ann1.8QX1D7	2.89667	13.94	2.26676	1.65486e-14	2.08424e-13	0.73	18.52	4.66504	1.28403e-56	3.78606e-55	0.766667	12.8533	4.0674	1.27883e-48	2.91176e-47	ATHB-12	-	-	-	-	GO:0005634//nucleus	GO:0000976//transcription regulatory region sequence-specific DNA binding;GO:0003677//DNA binding;GO:0003700//transcription factor activity, sequence-specific DNA binding;GO:0043565//sequence-specific DNA binding	-	6581.56
arahy.Tifrunner.gnm1.ann1.Q92UBX	3.92333	12.4567	1.66677	1.84693e-11	1.85617e-10	3.36	12.77	1.92623	1.46416e-14	1.08516e-13	4.42667	19.42	2.13325	4.1456e-28	5.05228e-27	At1g04990	-	-	-	-	-	GO:0046872//metal ion binding	-	6564.28
arahy.Tifrunner.gnm1.ann1.L65DKI	1.87667	18.7867	3.32346	1.1064e-15	1.51297e-14	1.28	41.7	5.02583	2.5228e-43	5.39341e-42	2.25667	43.7067	4.27559	1.24813e-43	2.47129e-42	PTI5	-	-	-	-	-	GO:0003677//DNA binding;GO:0003700//transcription factor activity, sequence-specific DNA binding	-	6553.34
arahy.Tifrunner.gnm1.ann1.4HW5AH	6.65667	2.1	-1.66441	2.17777e-18	3.58493e-17	11.75	0.953333	-3.62354	2.63816e-76	1.17395e-74	12.4767	0.54	-4.53013	3.09102e-71	1.16845e-69	ATH1	-	-	-	-	-	GO:0003677//DNA binding;GO:0003700//transcription factor activity, sequence-specific DNA binding;GO:0043565//sequence-specific DNA binding	-	6492.34
arahy.Tifrunner.gnm1.ann1.9KRV5K	1.37333	10.4067	2.92175	2.73284e-21	5.40783e-20	1.2	8.72	2.86129	7.7316e-19	7.12926e-18	1.89	9.59667	2.34415	1.06527e-09	4.98798e-09	BZIP60	-	-	-	-	-	GO:0003700//transcription factor activity, sequence-specific DNA binding;GO:0043565//sequence-specific DNA binding	-	6476.31
arahy.Tifrunner.gnm1.ann1.60VMKJ	44.8233	27.94	-0.681918	2.70558e-14	3.36171e-13	54.0467	20.2633	-1.41533	3.2287e-64	1.12331e-62	67.2833	9.27	-2.85961	3.73629e-83	1.74747e-81	faeA	-	-	-	-	-	GO:0004806//triglyceride lipase activity	GO:0006629//lipid metabolic process	6434.81
arahy.Tifrunner.gnm1.ann1.9ZTQ0N	3.20667	68.13	4.40914	1.15127e-15	1.57184e-14	6.48	75.81	3.54832	4.66722e-79	2.21202e-77	3.2	130.86	5.35381	1.37242e-172	2.15681e-170	NAC072	-	-	-	-	-	GO:0003677//DNA binding	-	6418.17
arahy.Tifrunner.gnm1.ann1.AIPG34	1.31667	12.72	3.27214	1.9839e-19	3.50239e-18	0.29	19.77	6.09112	5.03948e-52	1.33951e-50	0.95	32.64	5.10257	4.83652e-93	2.75167e-91	NAC029	-	-	-	-	-	GO:0003677//DNA binding	-	6383.64
arahy.Tifrunner.gnm1.ann1.1K2NHD	8.88667	5.44	-0.708036	1.72941e-08	1.30031e-07	8.39333	2.97667	-1.49555	3.67537e-23	4.09606e-22	10.6267	2.65333	-2.00181	1.73366e-35	2.68324e-34	BHLH122	-	-	-	-	-	GO:0046983//protein dimerization activity	-	6367.46
arahy.Tifrunner.gnm1.ann1.Y2E5VB	8.56	4.32	-0.986579	4.34241e-13	4.9308e-12	8.67667	2.16667	-2.00166	2.35891e-29	3.33268e-28	11.2167	1.86333	-2.58969	3.73132e-51	9.04086e-50	BHLH122	-	-	-	-	-	GO:0046983//protein dimerization activity	-	6358.58
arahy.Tifrunner.gnm1.ann1.H0KCEK	5.56333	12.3467	1.1501	9.19321e-07	5.6214e-06	4.93333	16.3233	1.7263	1.13328e-17	9.86892e-17	5.15667	24.5167	2.24925	3.74747e-36	5.91203e-35	POSF21	-	-	-	-	-	GO:0003700//transcription factor activity, sequence-specific DNA binding;GO:0043565//sequence-specific DNA binding	-	6348.07
arahy.Tifrunner.gnm1.ann1.RM3VXC	18.4433	6.67	-1.46734	8.84735e-18	1.38944e-16	14.0067	3.22667	-2.118	6.85779e-35	1.14993e-33	18.24	2.21	-3.04499	1.04376e-59	3.07626e-58	MYB306	Organismal Systems	Environmental adaptation	ko04626//Plant-pathogen interaction	K09422	-	GO:0003677//DNA binding;GO:0003682//chromatin binding	-	6293.35
MSTRG.40843	5.58	21.0767	1.91731	7.14698e-21	1.38149e-19	4.71	43.6533	3.21229	1.51121e-65	5.38638e-64	8.26333	42.3233	2.35666	1.87753e-32	2.65202e-31	CIGR1	-	-	-	-	-	-	GO:0010468//regulation of gene expression	6275.32
arahy.Tifrunner.gnm1.ann1.5V6QPU	4.45	14.2967	1.6838	4.11877e-20	7.5798e-19	4.24333	18.5867	2.131	3.39149e-23	3.78645e-22	8.96333	24.15	1.42992	3.09241e-13	1.87649e-12	WRKY24	Organismal Systems;Environmental Information Processing	Environmental adaptation;Signal transduction	ko04626//Plant-pathogen interaction;ko04016//MAPK signaling pathway - plant	K13424;K13424	-	GO:0003700//transcription factor activity, sequence-specific DNA binding;GO:0043565//sequence-specific DNA binding	-	6232.77
MSTRG.31249	7.72667	4.33667	-0.83326	2.36471e-08	1.74918e-07	9.51333	3.72667	-1.35207	2.92681e-18	2.63322e-17	10.6433	2.46667	-2.10932	1.7313e-25	1.92659e-24	AS1	Organismal Systems	Environmental adaptation	ko04626//Plant-pathogen interaction	K09422	-	GO:0005488//binding	-	6217.54
arahy.Tifrunner.gnm1.ann1.ZG36KZ	11.9233	5.88667	-1.01826	1.53632e-22	3.25866e-21	16.6867	4.04333	-2.04508	4.77383e-81	2.34127e-79	18.3267	5.08667	-1.84915	2.14036e-36	3.39213e-35	Os12g0405100	-	-	-	-	-	GO:0046872//metal ion binding	-	6178.81
MSTRG.17380	3.95333	16.42	2.05431	1.56158e-15	2.11276e-14	3.89667	36.4967	3.22745	9.48195e-58	2.87538e-56	4.88667	37.1133	2.92501	7.62303e-48	1.69532e-46	CIGR1	-	-	-	-	-	-	GO:0010468//regulation of gene expression	6121.74
arahy.Tifrunner.gnm1.ann1.00JV9G	37.91	12.55	-1.59489	4.25235e-22	8.8001e-21	44.7833	9.11667	-2.29638	1.62037e-67	6.01076e-66	33.1133	7.18	-2.20536	1.4999e-42	2.88342e-41	PIL15	Environmental Information Processing;Organismal Systems	Signal transduction;Environmental adaptation	ko04075//Plant hormone signal transduction;ko04712//Circadian rhythm - plant	K12126;K12126	-	GO:0046983//protein dimerization activity	-	6105.67
arahy.Tifrunner.gnm1.ann1.T9R3PD	52.8933	8.64667	-2.61287	2.97884e-46	1.78961e-44	44.53	2.53667	-4.13377	2.48862e-108	1.94192e-106	48.58	1.39667	-5.1203	1.21009e-109	8.97502e-108	GLK2	-	-	-	-	-	GO:0003677//DNA binding;GO:0003682//chromatin binding	-	5935.8
arahy.Tifrunner.gnm1.ann1.UNJ3ZI	0.946667	7.56333	2.99809	1.42587e-18	2.37514e-17	0.833333	10.9133	3.71105	3.45327e-51	8.96085e-50	0.6	7.80333	3.70106	1.38538e-40	2.49669e-39	CAMTA5	-	-	-	-	GO:0005634//nucleus	GO:0003677//DNA binding;GO:0005515//protein binding	-	5912.37
arahy.Tifrunner.gnm1.ann1.K8VWCH	11.5067	6.79667	-0.759571	1.12274e-08	8.62557e-08	10.0333	2.72667	-1.87959	1.73198e-34	2.87663e-33	10.8567	1.91	-2.50694	1.97021e-32	2.78119e-31	NFYA3	-	-	-	-	GO:0016602//CCAAT-binding factor complex	GO:0003677//DNA binding;GO:0003700//transcription factor activity, sequence-specific DNA binding	-	5885.37
arahy.Tifrunner.gnm1.ann1.M9WVP0	5.01	21.1733	2.07937	2.50871e-11	2.49468e-10	8.39333	24.8967	1.56864	5.18911e-08	2.33358e-07	8.87	25.9933	1.55114	7.08074e-07	2.5853e-06	DOF1.7	-	-	-	-	-	GO:0003677//DNA binding	-	5840.76
arahy.Tifrunner.gnm1.ann1.J72J6Q	5.28333	19.37	1.8743	1.62174e-13	1.90018e-12	6.1	29.6267	2.28002	1.3859e-23	1.57547e-22	10.8833	28.6633	1.39709	2.12596e-08	8.9713e-08	BEL1	-	-	-	-	-	GO:0003677//DNA binding;GO:0003700//transcription factor activity, sequence-specific DNA binding;GO:0043565//sequence-specific DNA binding	-	5825.51
arahy.Tifrunner.gnm1.ann1.HGAZ7D	17.2533	155.747	3.17425	2.16647e-65	2.60313e-63	42.0467	231.21	2.45914	1.27747e-35	2.19688e-34	53.66	382.51	2.83358	2.65644e-66	9.08647e-65	ERF9	-	-	-	-	-	GO:0003677//DNA binding;GO:0003700//transcription factor activity, sequence-specific DNA binding	-	5817.21
arahy.Tifrunner.gnm1.ann1.FU1JML	4.15	118.253	4.83263	7.16186e-20	1.29601e-18	9.56667	142.327	3.89505	4.89537e-200	1.26579e-197	5.84667	276.543	5.56375	5.22629e-242	1.70218e-239	NAC072	-	-	-	-	-	GO:0003677//DNA binding	-	5816.1
arahy.Tifrunner.gnm1.ann1.L5Q3AX	0.916667	13.9	3.92254	2.00609e-16	2.87847e-15	0.623333	28.0333	5.491	2.67773e-26	3.38771e-25	0.78	21.88	4.80999	3.08427e-27	3.628e-26	PTI5	-	-	-	-	-	GO:0003677//DNA binding;GO:0003700//transcription factor activity, sequence-specific DNA binding	-	5785.32
arahy.Tifrunner.gnm1.ann1.BTE5MM	7.37667	2.71	-1.44468	1.11951e-07	7.64781e-07	9.46667	1.19	-2.99189	6.8255e-19	6.31373e-18	7.18333	0.496667	-3.8543	1.80932e-16	1.33402e-15	NFYB2	-	-	-	-	GO:0005622//intracellular;GO:0005634//nucleus	GO:0003677//DNA binding;GO:0043565//sequence-specific DNA binding;GO:0046982//protein heterodimerization activity	-	5780.36
MSTRG.37663	9.75667	88.1267	3.17512	5.82551e-25	1.41641e-23	11.0867	90.7067	3.03238	3.00642e-52	8.01064e-51	11.64	148.05	3.66892	9.51754e-92	5.26169e-90	ERF008	-	-	-	-	-	-	GO:0010467//gene expression;GO:0034645//cellular macromolecule biosynthetic process	5713.02
arahy.Tifrunner.gnm1.ann1.18QESW	48.0233	11.1533	-2.10626	9.2747e-42	4.73293e-40	39.1367	5.34	-2.87361	4.44616e-67	1.63405e-65	40.7233	2.96	-3.78219	6.03278e-70	2.21708e-68	GLK2	-	-	-	-	-	GO:0003677//DNA binding;GO:0003682//chromatin binding	-	5633.08
arahy.Tifrunner.gnm1.ann1.WVAI17	10.23	4.66	-1.1344	1.52325e-07	1.022e-06	8.95667	2.72333	-1.71759	3.84099e-18	3.43519e-17	11.4267	2.32333	-2.29814	1.1693e-31	1.60278e-30	MYB306	Organismal Systems	Environmental adaptation	ko04626//Plant-pathogen interaction	K09422	-	GO:0003677//DNA binding;GO:0003682//chromatin binding	-	5618.33
arahy.Tifrunner.gnm1.ann1.T8C104	1.68333	7.58667	2.17215	2.55077e-19	4.47582e-18	2.06	11.7333	2.5099	2.02102e-17	1.73882e-16	5.18667	15.9333	1.61917	2.17973e-16	1.60003e-15	CAMTA2	-	-	-	-	GO:0005634//nucleus	GO:0003677//DNA binding;GO:0005515//protein binding	-	5617.19
MSTRG.6597	2.86333	6.44667	1.17086	0.000745834	0.00281953	2.26667	14.99	2.72536	1.28849e-41	2.63228e-40	3.24333	16.25	2.32489	2.65493e-37	4.32663e-36	FHY3	-	-	-	-	-	-	-	5614.5
arahy.Tifrunner.gnm1.ann1.W73X2G	3.58667	6.00333	0.74312	0.158042	0.282248	2.54	7.75667	1.61061	5.30943e-06	1.93537e-05	2.63333	10.7067	2.02355	1.62617e-11	8.79118e-11	WRKY33	Organismal Systems;Environmental Information Processing	Environmental adaptation;Signal transduction	ko04626//Plant-pathogen interaction;ko04016//MAPK signaling pathway - plant	K13424;K13424	-	GO:0003700//transcription factor activity, sequence-specific DNA binding;GO:0043565//sequence-specific DNA binding	-	5598.41
arahy.Tifrunner.gnm1.ann1.5I2TXN	1.05667	3.52	1.73606	3.23109e-05	0.000157438	0.523333	9.57667	4.19372	3.90285e-25	4.72953e-24	0.813333	12.0367	3.88745	8.6881e-37	1.39264e-35	ERF114	-	-	-	-	-	GO:0003677//DNA binding;GO:0003700//transcription factor activity, sequence-specific DNA binding	-	5595.18
arahy.Tifrunner.gnm1.ann1.ARVN7W	1.05667	3.52	1.73606	3.23109e-05	0.000157438	0.523333	9.57667	4.19372	3.90285e-25	4.72953e-24	0.813333	12.0367	3.88745	8.6881e-37	1.39264e-35	ERF114	-	-	-	-	-	GO:0003677//DNA binding;GO:0003700//transcription factor activity, sequence-specific DNA binding	-	5595.18
arahy.Tifrunner.gnm1.ann1.XPK4NL	21.1833	0.806667	-4.71481	4.83152e-82	9.5695e-80	16.7167	0.17	-6.61961	1.2303e-27	1.62865e-26	24	0.126667	-7.56585	1.18371e-38	2.0107e-37	UNE10	-	-	-	-	-	GO:0046983//protein dimerization activity	-	5548.67
arahy.Tifrunner.gnm1.ann1.XIF53R	0.146667	7.25	5.62737	1.6925e-33	6.11782e-32	0.0733333	9.55333	7.02539	3.19247e-38	5.90121e-37	0.0966667	19.74	7.67389	2.64402e-67	9.23372e-66	HSFA2B	-	-	-	-	GO:0005634//nucleus	GO:0003700//transcription factor activity, sequence-specific DNA binding;GO:0043565//sequence-specific DNA binding	GO:0009408//response to heat	5504.16
arahy.Tifrunner.gnm1.ann1.W19Z82	16.85	28.0667	0.736109	0.145051	0.263815	6.48667	63.6733	3.29514	2.55524e-85	1.35673e-83	4.88333	91.8233	4.23292	1.1356e-127	1.05239e-125	HSF24	-	-	-	-	GO:0005634//nucleus	GO:0003677//DNA binding;GO:0003700//transcription factor activity, sequence-specific DNA binding;GO:0043565//sequence-specific DNA binding	GO:0006302//double-strand break repair;GO:0006310//DNA recombination;GO:0009408//response to heat	5502.72
arahy.Tifrunner.gnm1.ann1.A9PKKK	8.18	2.2	-1.8946	1.52986e-21	3.06934e-20	6.52667	1.24333	-2.39213	6.51511e-30	9.40526e-29	9.45333	1.71	-2.46683	1.43714e-31	1.96095e-30	GLK1	-	-	-	-	-	GO:0003677//DNA binding;GO:0003682//chromatin binding	-	5468.55
arahy.Tifrunner.gnm1.ann1.JBU48Q	158.743	392.957	1.30767	5.65983e-06	3.09898e-05	199.023	638.073	1.68078	1.52229e-24	1.80127e-23	213.393	933.513	2.12916	1.39683e-32	1.98364e-31	NAC002	-	-	-	-	-	GO:0003677//DNA binding	-	5381.82
arahy.Tifrunner.gnm1.ann1.72FWH3	17.59	10.6233	-0.727519	1.32308e-09	1.11092e-08	14.9433	6.15	-1.28084	3.40547e-18	3.05255e-17	17.4533	2.82333	-2.62803	5.81107e-41	1.06302e-39	IDD5	-	-	-	-	-	GO:0003676//nucleic acid binding;GO:0046872//metal ion binding	-	5364.54
arahy.Tifrunner.gnm1.ann1.1QMW5J	2.19333	6.71	1.61319	1.81937e-05	9.21929e-05	1.55333	13.04	3.0695	1.89402e-49	4.67335e-48	2.45667	20.99	3.09493	7.96996e-65	2.63202e-63	BZIP17	-	-	-	-	-	GO:0003700//transcription factor activity, sequence-specific DNA binding;GO:0043565//sequence-specific DNA binding	-	5317.25
arahy.Tifrunner.gnm1.ann1.02IZMF	27.6733	5.79667	-2.2552	2.06208e-36	8.44616e-35	25.2867	2.93	-3.1094	8.04302e-12	4.98955e-11	27.8333	1.12667	-4.62668	8.01481e-11	4.09636e-10	PIL15	Environmental Information Processing;Organismal Systems	Signal transduction;Environmental adaptation	ko04075//Plant hormone signal transduction;ko04712//Circadian rhythm - plant	K12126;K12126	-	GO:0046983//protein dimerization activity	-	5294.75
arahy.Tifrunner.gnm1.ann1.RF7AVT	6.64333	28.5667	2.10435	1.01441e-13	1.20617e-12	8.43333	27.1033	1.6843	3.82456e-06	1.41848e-05	8.27	32.5233	1.97552	4.92928e-18	3.95133e-17	ATHB-7	-	-	-	-	GO:0005634//nucleus	GO:0000976//transcription regulatory region sequence-specific DNA binding;GO:0003677//DNA binding;GO:0003700//transcription factor activity, sequence-specific DNA binding;GO:0043565//sequence-specific DNA binding	-	5262.02
arahy.Tifrunner.gnm1.ann1.N9U68C	7.62667	16.2867	1.09457	0.000559645	0.00217053	6.72667	34.7533	2.36919	7.70961e-28	1.03152e-26	7.98	50.4533	2.66049	2.18974e-36	3.46794e-35	TCP13	-	-	-	-	-	-	-	5141.56
arahy.Tifrunner.gnm1.ann1.G729YX	5.82	9.57	0.7175	0.0845915	0.172224	4.18	16.73	2.00086	2.15205e-21	2.22897e-20	7.62	15.72	1.04474	5.32851e-05	0.000156523	WRKY40	-	-	-	-	-	GO:0003700//transcription factor activity, sequence-specific DNA binding;GO:0043565//sequence-specific DNA binding	-	5133.89
arahy.Tifrunner.gnm1.ann1.0UF999	0.0166667	7.54667	8.82273	1.53242e-12	1.67095e-11	0.06	20.6667	8.42813	5.07247e-27	6.59693e-26	0.05	34.1033	9.41377	2.23787e-34	3.35502e-33	ERF110	-	-	-	-	-	GO:0003677//DNA binding;GO:0003700//transcription factor activity, sequence-specific DNA binding	-	5093.59
arahy.Tifrunner.gnm1.ann1.DV7QWZ	0.253333	3.84333	3.92325	2.26003e-08	1.67718e-07	0.23	5.63	4.61343	2.78899e-11	1.66221e-10	0.163333	10.6767	6.0305	2.11126e-19	1.81197e-18	DIVARICATA	-	-	-	-	-	GO:0003677//DNA binding;GO:0003682//chromatin binding	-	5052.3
arahy.Tifrunner.gnm1.ann1.S9FEUH	0.246667	4.82	4.2884	2.99779e-19	5.239e-18	0.0266667	11.43	8.74357	8.01048e-20	7.75723e-19	0.113333	21.1567	7.5444	2.80086e-51	6.82688e-50	NAC029	-	-	-	-	-	GO:0003677//DNA binding	-	4992.91
arahy.Tifrunner.gnm1.ann1.65NT4G	0.41	3.39667	3.05042	2.79974e-10	2.51016e-09	0.49	6.38333	3.70346	5.04828e-36	8.75743e-35	0.72	10.7667	3.90243	7.42245e-59	2.15789e-57	WRKY28	-	-	-	-	-	GO:0003700//transcription factor activity, sequence-specific DNA binding;GO:0043565//sequence-specific DNA binding	-	4989.31
arahy.Tifrunner.gnm1.ann1.8U41WB	26.7367	34.0667	0.349541	0.914266	0.953121	5.27333	71.28	3.75671	2.43837e-106	1.82765e-104	4.12333	94.86	4.52392	1.19699e-95	7.1733e-94	HSF24	-	-	-	-	GO:0005634//nucleus	GO:0003700//transcription factor activity, sequence-specific DNA binding;GO:0043565//sequence-specific DNA binding	GO:0009408//response to heat	4964.17
arahy.Tifrunner.gnm1.ann1.2FYA1K	4.15333	11.0333	1.40953	0.00125375	0.00452924	1.87	39.6733	4.40706	2.43703e-70	9.57675e-69	4.83333	43.7733	3.17896	1.39145e-44	2.83114e-43	NAC081	-	-	-	-	-	GO:0003677//DNA binding	-	4886.71
arahy.Tifrunner.gnm1.ann1.EDW718	0.766667	3.79333	2.30679	2.08346e-11	2.08471e-10	0.686667	9.55667	3.79883	2.27098e-30	3.31786e-29	1.84333	7.62333	2.0481	1.10024e-15	7.77539e-15	WRKY15	-	-	-	-	-	GO:0003700//transcription factor activity, sequence-specific DNA binding;GO:0043565//sequence-specific DNA binding	-	4818.64
arahy.Tifrunner.gnm1.ann1.V703XR	0.956667	4.65333	2.28218	3.07632e-16	4.36073e-15	1.37	7.08333	2.37025	4.40685e-11	2.58797e-10	3.42667	11.0133	1.68437	8.73498e-17	6.56197e-16	CAMTA2	-	-	-	-	GO:0005634//nucleus	GO:0003677//DNA binding;GO:0005515//protein binding	-	4792
arahy.Tifrunner.gnm1.ann1.30ZBSQ	0.113333	5.82	5.68238	2.77528e-19	4.85798e-18	0.0433333	22.66	9.03045	5.47312e-24	6.33045e-23	0.0866667	38.8033	8.80649	5.31188e-49	1.22247e-47	WRKY75	-	-	-	-	-	GO:0003700//transcription factor activity, sequence-specific DNA binding;GO:0043565//sequence-specific DNA binding	-	4752.54
arahy.Tifrunner.gnm1.ann1.MX0VEQ	1.86	14.8	2.99222	4.53606e-38	2.00363e-36	1.99667	27.4	3.77851	2.63749e-49	6.48583e-48	2.80667	33.8233	3.59109	3.38339e-31	4.5749e-30	DEFA	-	-	-	-	GO:0005634//nucleus	GO:0003677//DNA binding;GO:0003700//transcription factor activity, sequence-specific DNA binding;GO:0046983//protein dimerization activity	-	4709.33
arahy.Tifrunner.gnm1.ann1.VCF3H0	1.55	8.39667	2.43755	3.42087e-10	3.03816e-09	0.843333	42.1667	5.64386	6.98117e-27	9.03891e-26	1.97333	44.8233	4.50554	6.07918e-139	6.44422e-137	NAC081	-	-	-	-	-	GO:0003677//DNA binding	-	4644.04
arahy.Tifrunner.gnm1.ann1.E0X5DU	9.73	5.59333	-0.798731	1.39482e-08	1.05791e-07	7.52667	2.34333	-1.68345	6.45793e-24	7.44981e-23	7.76333	1.32333	-2.5525	1.97252e-30	2.60067e-29	NFYA3	-	-	-	-	GO:0016602//CCAAT-binding factor complex	GO:0003677//DNA binding;GO:0003700//transcription factor activity, sequence-specific DNA binding	-	4627.24
arahy.Tifrunner.gnm1.ann1.P1JBJN	5.31	13.76	1.3737	2.36847e-09	1.94426e-08	3.08	12.5867	2.03089	3.27744e-14	2.37272e-13	3.09333	8.8	1.50834	3.63407e-08	1.5025e-07	TGAL1	Environmental Information Processing	Signal transduction	ko04075//Plant hormone signal transduction	K14431	-	GO:0003700//transcription factor activity, sequence-specific DNA binding;GO:0043565//sequence-specific DNA binding	-	4591.88
arahy.Tifrunner.gnm1.ann1.TFJ3CW	1.41	3.50667	1.31441	0.000760145	0.00286869	1.56	5.41667	1.79586	9.4648e-09	4.56807e-08	1.65333	10.0967	2.61043	1.44652e-26	1.66237e-25	COL9	-	-	-	-	GO:0005622//intracellular	GO:0005515//protein binding;GO:0008270//zinc ion binding	-	4417.5
arahy.Tifrunner.gnm1.ann1.3K6508	0.146667	1.74333	3.57124	2.74623e-08	2.0166e-07	0.0966667	4.80333	5.63487	4.88559e-22	5.19821e-21	0.35	9.32667	4.73593	1.36643e-37	2.24965e-36	MYB62	Organismal Systems	Environmental adaptation	ko04626//Plant-pathogen interaction	K09422	-	GO:0003677//DNA binding;GO:0003682//chromatin binding	-	4382.53
arahy.Tifrunner.gnm1.ann1.FRQ615	0.833333	3.38667	2.0229	5.50891e-06	3.02092e-05	0.52	10.45	4.32885	8.32232e-34	1.35243e-32	0.416667	19.1467	5.52206	9.79156e-59	2.83747e-57	WOX8	-	-	-	-	-	GO:0003677//DNA binding;GO:0003700//transcription factor activity, sequence-specific DNA binding;GO:0043565//sequence-specific DNA binding	-	4356.14
arahy.Tifrunner.gnm1.ann1.ZEA1CF	4.93333	7.37667	0.580406	0.297223	0.456221	3.03	15.5467	2.35922	1.39528e-20	1.39585e-19	6.16333	14.4333	1.22762	1.90735e-06	6.64918e-06	WRKY40	-	-	-	-	-	GO:0003700//transcription factor activity, sequence-specific DNA binding;GO:0043565//sequence-specific DNA binding	-	4351.3
arahy.Tifrunner.gnm1.ann1.P7H0T0	0.001	2.06333	11.0108	2.59112e-05	0.000128356	0.0333333	9.46333	8.14924	8.63014e-09	4.17954e-08	0.0366667	13.74	8.5497	8.56749e-11	4.3684e-10	WRKY75	-	-	-	-	-	GO:0003700//transcription factor activity, sequence-specific DNA binding;GO:0043565//sequence-specific DNA binding	-	4278.08
arahy.Tifrunner.gnm1.ann1.QGFJ76	0.68	5.13667	2.91723	1.66224e-08	1.25176e-07	1.84	10.51	2.51398	5.76019e-09	2.83337e-08	2.27333	8.81667	1.95542	2.91132e-06	9.93866e-06	ERF4	-	-	-	-	-	GO:0003677//DNA binding;GO:0003700//transcription factor activity, sequence-specific DNA binding	-	4033.65
arahy.Tifrunner.gnm1.ann1.6FS9GU	1.39333	6.46	2.21299	4.33336e-13	4.92181e-12	2.78	9.08333	1.70814	1.33368e-10	7.55305e-10	2.05667	18.7633	3.18954	6.97066e-29	8.70771e-28	RVE1	-	-	-	-	-	GO:0003677//DNA binding;GO:0003682//chromatin binding	-	4018.96
arahy.Tifrunner.gnm1.ann1.WDSQ8J	0.0133333	5.47333	8.68124	8.55232e-12	8.81992e-11	0.001	19.24	14.2318	2.53156e-20	2.50337e-19	0.04	41.6333	10.0235	2.06492e-38	3.47342e-37	ERF110	-	-	-	-	-	GO:0003677//DNA binding;GO:0003700//transcription factor activity, sequence-specific DNA binding	-	4008.92
arahy.Tifrunner.gnm1.ann1.470EJV	1.31	2.45667	0.907135	0.0149019	0.0403082	0.826667	4.63333	2.48667	1.77571e-15	1.38266e-14	1.30333	9.36	2.8443	1.05743e-42	2.04418e-41	BZIP17	-	-	-	-	-	GO:0003700//transcription factor activity, sequence-specific DNA binding;GO:0043565//sequence-specific DNA binding	-	3987.09
arahy.Tifrunner.gnm1.ann1.96C52J	10.23	3.75	-1.44784	1.09605e-16	1.59591e-15	7.30667	2.16	-1.75818	1.46134e-11	8.90744e-11	8.20333	1.54	-2.41328	1.74541e-22	1.71137e-21	MYB48	Organismal Systems	Environmental adaptation	ko04626//Plant-pathogen interaction	K09422	-	GO:0003677//DNA binding;GO:0003682//chromatin binding	-	3979.46
arahy.Tifrunner.gnm1.ann1.N7IIZM	0.58	2.57333	2.14951	8.93284e-05	0.000403405	0.193333	11.1667	5.85196	3.36451e-48	8.02085e-47	0.243333	7.05667	4.85798	8.70904e-33	1.24305e-31	BHLH25	-	-	-	-	-	GO:0046983//protein dimerization activity	-	3574.83
arahy.Tifrunner.gnm1.ann1.5KI8FH	5.52667	5.93333	0.102433	0.404601	0.567993	0.83	13.34	4.0065	5.73184e-37	1.02274e-35	1.01333	28.6633	4.82203	4.89355e-66	1.66878e-64	DREB2C	-	-	-	-	-	GO:0003677//DNA binding;GO:0003700//transcription factor activity, sequence-specific DNA binding	-	3532.09
arahy.Tifrunner.gnm1.ann1.13YX47	2.31333	10.67	2.20552	1.08001e-15	1.47874e-14	1.48	12.4	3.06667	2.48902e-31	3.73892e-30	7.33667	10.1867	0.473485	0.624257	0.708066	WRKY41	-	-	-	-	-	GO:0003700//transcription factor activity, sequence-specific DNA binding;GO:0043565//sequence-specific DNA binding	-	3407.04
arahy.Tifrunner.gnm1.ann1.Q28BRX	0.266667	3.64667	3.77347	9.74283e-20	1.75064e-18	1.03667	10.1467	3.29098	9.9136e-35	1.65535e-33	1.81667	25.5233	3.81245	5.49525e-75	2.22513e-73	CDF2	-	-	-	-	-	GO:0003677//DNA binding	-	3347.28
arahy.Tifrunner.gnm1.ann1.Q52RY2	0.18	2.39333	3.73295	2.48983e-09	2.03887e-08	0.16	7.52	5.55459	8.38301e-30	1.20342e-28	0.233333	16.5933	6.15207	1.55052e-48	3.5179e-47	MYB62	Organismal Systems	Environmental adaptation	ko04626//Plant-pathogen interaction	K09422	-	GO:0003677//DNA binding;GO:0003682//chromatin binding	-	3302.23
arahy.Tifrunner.gnm1.ann1.73DHZN	5.85333	5.67	-0.0459097	0.235994	0.384104	0.783333	13.7833	4.13715	4.8062e-38	8.843e-37	0.556667	35.5567	5.99716	1.12748e-73	4.43747e-72	DREB2C	-	-	-	-	-	GO:0003677//DNA binding;GO:0003700//transcription factor activity, sequence-specific DNA binding	-	2845.48
arahy.Tifrunner.gnm1.ann1.7TT8S3	3.75333	18.2967	2.28534	2.36531e-33	8.50024e-32	3.26667	11.7267	1.8439	2.23788e-15	1.7348e-14	4.36667	7.79667	0.836325	0.0409647	0.0723259	WRKY6	-	-	-	-	-	GO:0003700//transcription factor activity, sequence-specific DNA binding;GO:0043565//sequence-specific DNA binding	-	2493.61
arahy.Tifrunner.gnm1.ann1.HVT10G	0.3	2.06667	2.78427	6.9738e-08	4.87503e-07	0.163333	10.56	6.01465	1.47555e-42	3.09845e-41	0.246667	5.31	4.42808	6.01776e-29	7.52782e-28	BHLH25	-	-	-	-	-	GO:0046983//protein dimerization activity	-	2457.15
arahy.Tifrunner.gnm1.ann1.85WIHV	2.83	5.93	1.06723	0.0143894	0.0390831	4.81667	7.76667	0.68926	0.157458	0.24118	3.31	19.35	2.54743	4.28074e-18	3.44005e-17	RVE1	-	-	-	-	-	GO:0003677//DNA binding;GO:0003682//chromatin binding	-	2413.91
arahy.Tifrunner.gnm1.ann1.1F2DVT	14.3533	12.9233	-0.151408	0.410549	0.573508	6.89333	21.8567	1.6648	3.89798e-13	2.63879e-12	5.97333	24.5333	2.03814	1.02974e-19	8.96601e-19	HSFB2B	-	-	-	-	GO:0005634//nucleus	GO:0003700//transcription factor activity, sequence-specific DNA binding;GO:0043565//sequence-specific DNA binding	GO:0009408//response to heat	2376.34
arahy.Tifrunner.gnm1.ann1.9C1IJD	0.446667	2.88	2.6888	3.555e-05	0.000172042	0.0533333	10.39	7.60594	3.82865e-16	3.07827e-15	0.936667	4.20667	2.16707	6.57643e-06	2.15205e-05	WRKY40	-	-	-	-	-	GO:0003700//transcription factor activity, sequence-specific DNA binding;GO:0043565//sequence-specific DNA binding	-	2132.77
MSTRG.12558	5.17667	7.08	0.451726	0.810227	0.889162	4.78333	6.72667	0.491875	0.883026	0.918726	2.47333	10.0633	2.02458	7.01546e-11	3.60197e-10	GATA15	-	-	-	-	-	-	-	2117.67
arahy.Tifrunner.gnm1.ann1.1V63ZN	17.47	13.53	-0.368718	0.183816	0.31719	6.64333	22.5867	1.76549	3.26097e-18	2.92544e-17	5.29	27.74	2.39063	4.14467e-29	5.21373e-28	HSFB2B	-	-	-	-	GO:0005634//nucleus	GO:0003700//transcription factor activity, sequence-specific DNA binding;GO:0043565//sequence-specific DNA binding	GO:0009408//response to heat	1951.13
arahy.Tifrunner.gnm1.ann1.C9M3KU	0.39	3.15333	3.01533	6.54765e-07	4.07417e-06	0.126667	9.88	6.2854	8.01458e-23	8.78407e-22	0.466667	3.18667	2.77158	7.65681e-08	3.0738e-07	MYB4	Organismal Systems	Environmental adaptation	ko04626//Plant-pathogen interaction	K09422	-	GO:0003677//DNA binding;GO:0003682//chromatin binding	-	1677.22
arahy.Tifrunner.gnm1.ann1.0SEA8T	3.19333	3.24667	0.0238961	0.497335	0.652978	2.06667	4.76667	1.20568	0.101356	0.166927	2.70667	12.7633	2.23742	2.82048e-07	1.07023e-06	BZIP53	-	-	-	-	-	GO:0003700//transcription factor activity, sequence-specific DNA binding;GO:0043565//sequence-specific DNA binding	-	1550.93
arahy.Tifrunner.gnm1.ann1.ABBA5Z	91.5733	39.7867	-1.20264	0.00103478	0.00380248	5.62667	94.68	4.07271	8.45929e-144	1.08403e-141	9.57667	129.733	3.75988	7.36158e-13	4.36279e-12	HSF30	-	-	-	-	GO:0005634//nucleus	GO:0003700//transcription factor activity, sequence-specific DNA binding;GO:0043565//sequence-specific DNA binding	GO:0009408//response to heat	1188.68
arahy.Tifrunner.gnm1.ann1.9ZXH08	6.65333	3.51333	-0.921237	0.00311744	0.0102093	3.60667	6.29	0.802394	0.403006	0.51299	3.19333	15.0767	2.23918	2.92835e-08	1.22117e-07	BZIP53	-	-	-	-	-	GO:0003700//transcription factor activity, sequence-specific DNA binding;GO:0043565//sequence-specific DNA binding	-	950.459
arahy.Tifrunner.gnm1.ann1.GR7XEI	7.4	7.49667	0.018724	0.270246	0.425323	6.39333	4.25	-0.589105	0.00717221	0.0161369	10.8733	2.33667	-2.21827	0.000520609	0.0013317	HAT5	-	-	-	-	GO:0005634//nucleus	GO:0000976//transcription regulatory region sequence-specific DNA binding;GO:0003677//DNA binding;GO:0003700//transcription factor activity, sequence-specific DNA binding;GO:0043565//sequence-specific DNA binding	-	650.116
arahy.Tifrunner.gnm1.ann1.7QKH3M	13.4933	2.75667	-2.29125	2.31778e-24	5.47284e-23	6.34333	3.89667	-0.703001	2.91399e-08	1.34547e-07	8.57333	6.61667	-0.373752	0.000467327	0.00120425	HSFA3	-	-	-	-	GO:0005634//nucleus	GO:0003700//transcription factor activity, sequence-specific DNA binding;GO:0043565//sequence-specific DNA binding	GO:0009408//response to heat	622.175
arahy.Tifrunner.gnm1.ann1.YFKM11	13.4933	2.75667	-2.29125	2.31778e-24	5.47284e-23	6.34333	3.89667	-0.703001	2.91399e-08	1.34547e-07	8.57333	6.61667	-0.373752	0.000467327	0.00120425	HSFA3	-	-	-	-	GO:0005634//nucleus	GO:0003700//transcription factor activity, sequence-specific DNA binding;GO:0043565//sequence-specific DNA binding	GO:0009408//response to heat	622.175
Green background represents further screened 61 common TFs (the condition of FPKM≥9 with at least one sample) in the MM.darkred module at three time points under severe drought stress

## Sheet: Sheet2
Table S5. Differentially expressed WRKY TFs in previous study
GeneID	80d_CK_FPKM	80d_T_FPKM	FDR	log2FC	85d_CK_FPKM	85d_T_FPKM	FDR	log2FC	95d_CK_FPKM	95d_T_FPKM	FDR	log2FC	100d_CK_FPKM	100d_T_FPKM	FDR	log2FC
arahy.Tifrunner.gnm1.ann1.D15G2D	0.346928	2.48903	0	2.64176	2.22025	2.29313	0.881331	0.30188	0.845665	3.1425	5.26205e-11	1.91059	5.36274	2.72759	0.00181502	-0.87141
arahy.Tifrunner.gnm1.ann1.DVQ9X5	0.402064	1.07179	0.0290154	0.98577	1.43763	0.84158	0.588084	-0.598844	0.51074	1.86055	4.19276e-08	1.78963	2.00877	0.760161	0.000145437	-1.1266
arahy.Tifrunner.gnm1.ann1.96XQBG	1.09829	2.03756	0.0488917	0.778836	2.08157	2.45847	0.800119	0.41587	1.95646	4.90284	2.66158e-05	1.27948	7.9063	4.56481	0.028885	-0.728645
arahy.Tifrunner.gnm1.ann1.65NT4G	0.214958	0.329513	0.935067	0.475902	1.45255	0.51306	0.00206137	-1.29034	0.438998	1.42446	2.40033e-06	1.62731	2.73043	1.1995	4.10326e-05	-1.11486
arahy.Tifrunner.gnm1.ann1.EDW718	3.13897	10.2526	8.51541e-14	1.60282	3.64405	7.41844	0.000346993	1.19836	8.05326	19.2131	4.06828e-05	1.21354	15.3108	11.1396	0.849896	-0.396292
arahy.Tifrunner.gnm1.ann1.30ZBSQ	0.116404	1.99813	0	3.73586	2.12046	1.74026	0.91727	-0.101784	1.016	8.73583	0	3.01854	6.61382	2.02429	5.11362e-11	-1.62983
arahy.Tifrunner.gnm1.ann1.P7H0T0	0.069478	1.49987	5.87419e-13	3.61161	2.54244	1.16987	0.167091	-0.920583	0.633846	5.19833	0	2.90168	5.51852	2.28097	2.06566e-05	-1.19494
